# Supplementary material for: The New Era of Three-Dimensional Histoarchitecture of the Human Endometrium
Source: J Pers Med. 2021 Jul 25;11(8):713. doi: 10.3390/jpm11080713 (PMC8401133; doi:10.3390/jpm11080713)
Supplement: Supplementary file 1 [file jpm-11-00713-s001.zip]

Archive with 6 entries (5 files):
- Supplementary_Figures/
- __MACOSX/._Supplementary_Figures
- Supplementary_Figures/JPM_videoS1_Re.mp4
- __MACOSX/Supplementary_Figures/._JPM_videoS1_Re.mp4
- Supplementary_Figures/JPM_videoS2_Re2.mp4
- __MACOSX/Supplementary_Figures/._JPM_videoS2_Re2.mp4
